# Supplementary material for: Establishment of a Perfusion Process with Antibody-Producing CHO Cells Using a 3D-Printed Microfluidic Spiral Separator with Web-Based Flow Control
Source: Bioengineering (Basel). 2023 May 28;10(6):656. doi: 10.3390/bioengineering10060656 (PMC10295792; doi:10.3390/bioengineering10060656)
Supplement: Supplementary file 1 [file bioengineering-10-00656-s001.zip]

Archive with 1 entries (1 files):
- bioengineering-2389417-supplementary.pdf
